# Supplementary material for: CYP2D6 phenotype, tamoxifen, and risk of contralateral breast cancer in the WECARE Study
Source: Breast Cancer Res. 2018 Dec 10;20:149. doi: 10.1186/s13058-018-1083-y (PMC6288916; doi:10.1186/s13058-018-1083-y)
Supplement: Supplementary file 1 — CYP2D6 polymorphisms tested, primer sequences, and PCR conditions for genotyping. (XLSX 10 kb) [file 13058_2018_1083_MOESM1_ESM.xlsx]

## Sheet: Sheet3
Additional File 1. CYP2D6 polymorphisms tested, primer sequences, and PCR conditions for genotyping
RefSeq	Coordinate1	PCR Primer Forward (5’ to 3’) 2	PCR Primer Reverse (5’ to 3’)2	Extension Primer (5’ to 3’)3
rs16947	chr22: 42523943	ACGTTGGATGTGGTCGAGGTGGTCACCATC	ACGTTGGATGTGAGAGCAGCTTCAATGATG	CTTCAATGATGAGAACCTG
rs1135840	chr22: 42522613	ACGTTGGATGCCATGGTGTCTTTGCTTTCC	ACGTTGGATGACTAGGTACCCCATTCTAGC	AGCTCATAGGGGGATGGG
rs35742686	chr22: 42524244	ACGTTGGATGCAGCTGGATGAGCTGCTAAC	ACGTTGGATGTCACCTTCTCCATCTCTGCC	GCTGCTAACTGAGCAC
rs3892097	chr22: 42524947	ACGTTGGATGAAAGCGGGAACTGGGAAGG	ACGTTGGATGTTGTCCAAGAGACCGTTGGG	aCGCATCTCCCACCCCCA3
rs5030655	chr22: 42525086	ACGTTGGATGAACTTGGGCCTGGGCAAGAA	ACGTTGGATGTTGGCGAAGGCGGCACAAAG	AAGTCGCTGGAGCAG
rs5030656	chr22: 42524176	ACGTTGGATGAGACCTGACTGAGGCCTTC	ACGTTGGATGATTCCTCCTGGGACGCTCAA	CAGCCACTCTCACCT
rs1065852	chr22: 42526694	ACGTTGGATGTGGTGGACCTGATGCACCG	ACGTTGGATGAGTCCACATGCAGCAGGTTG	TGGGCTGCACGCTAC
rs28371725	chr22: 42523805	ACGTTGGATGTGATCCTACATCCGGATGTG	ACGTTGGATGTCCCAGCAAAGTTCATGGGC	CCCCCGCCTGTACCCTT
Note: Preamplification of CYP2D6 subsequently used as template in the MassArray assay included 30ng of genomic DNA, 1x PrimeSTAR GXL Buffer with 1mM Mg2+ (Clontech), 0.2mM dNTPs (Clontech), 0.25µM of forward (5’-ACGTTGGATGGTCCTCCTGTCCTCAGTGGAT-3') and of reverse (5’-ACGTTGGATGACTGAGCCCTGGGAGGTAGGTA-3) primers, 0.2 units of DNA PrimeSTAR GXL polymerase (Clontech), in a total volume of 8µl. PCR cyc…
1GRCh37/hg19
2PCR primers contain an identical non-specific 10-base oligonucleotide tag sequence at the 5’ end
3Non-specific nucleotide added to the extension primer to distinguish mass differences (lower case)
